# Supplementary material for: Impact of LEAP and CBT-AN Therapy on Improving Outcomes in Women with Anorexia Nervosa
Source: Behav Sci (Basel). 2023 Aug 3;13(8):651. doi: 10.3390/bs13080651 (PMC10451721; doi:10.3390/bs13080651)
Supplement: Supplementary file 1 [file behavsci-13-00651-s001.zip]

Archive with 1 entries (1 files):
- behavsci-2442383-supplementary.pdf
